# Supplementary material for: Variability of Serum Proteins in Chinese and Dutch Human Milk during Lactation
Source: Nutrients. 2019 Feb 27;11(3):499. doi: 10.3390/nu11030499 (PMC6471199; doi:10.3390/nu11030499)
Supplement: Supplementary file 1 [file nutrients-11-00499-s001.zip]

Archive with 3 entries (2 files):
- supplementary/
- supplementary/supplementary.docx
- supplementary/Supporting Information, data file.xlsx
