# Supplementary material for: Variability of Serum Proteins in Chinese and Dutch Human Milk during Lactation
Source: Nutrients. 2019 Feb 27;11(3):499. doi: 10.3390/nu11030499 (PMC6471199; doi:10.3390/nu11030499)
Supplement: Supplementary file 1 [file nutrients-11-00499-s001.zip › supplementary/Supporting Information, data file.xlsx]

## Sheet: Descriptions columns
Supporting information, data file.
Serum proteins in human milk of Chinese mothers over a 20-wk lactation period. The columns described in the next tab, the individual proteins, their functions and their iBAQ values averaged for all mothers at week 1, 2, 4, 8, 12, and 20 postpartum.
Column A = Protein names
Column B = Biological function
Column C = Averaged iBAQ values of 7 Chinese mothers at week 1 postpartum
Column D = Averaged iBAQ values of 7 Chinese mothers at week 2 postpartum
Column E = Averaged iBAQ values of 7 Chinese mothers at week 4 postpartum
Column F = Averaged iBAQ values of 7 Chinese mothers at week 8 postpartum
Column G = Averaged iBAQ values of 7 Chinese mothers at week 12 postpartum
Column H = Averaged iBAQ values of 7 Chinese mothers in Chinese human milk at week 20 postpartum
Column I = Averaged iBAQ values of 7 Chinese mothers and time points over lactation

## Sheet: Average iBAQ proteins
Protein names	Biological function	Week 1	Week 2	Week 4	Week 8	Week 12	Week 20	Average
Biorientation of chromosomes in cell division protein 1	Cell	1.31849e+07	3277000	159100	26497.1	0	3.14929e+06	3.29947e+06
Copine	Cell	2.38375e+06	9.39496e+06	92317.1	6.92583e+06	540449	2.69378e+06	3.67185e+06
Actin, cytoplasmic 1	Cell	1282775	1.87279e+06	1.96366e+06	632975	197983	259817	1.035e+06
Tenascin	Cell	1.06964e+06	812653	2.54632e+06	583609	46397.8	36753.7	849230
Galectin-3-binding protein	Cell	899068	4.16802e+06	1.17443e+06	1.60199e+06	199001	682114	1.4541e+06
Leucine-rich alpha-2-glycoprotein	Cell	848422	1.43844e+06	2.60107e+06	1.15251e+06	116973	194846	1.05871e+06
Alpha-actinin-4	Cell	494536	555078	11302.3	206.414	3241.29	0	177394
Histone H2A	Cell	332322	72564.6	0	0	0	3145.57	68005.3
Cofilin-1	Cell	284206	488411	126109	52244.7	3616.29	27552.4	163690
Profilin-1	Cell	199991	119501	81852.9	0	0	1092.84	67073
Peroxiredoxin-1	Cell	184826	513529	33312.4	85240.4	14851.2	28543.8	143384
CD81 antigen	Cell	138293	601132	122102	114462	27428	63305.2	177787
Vitronectin	Cell	118531	50606.3	31423.7	8986.14	25906.5	32449.4	44650.5
Nucleobindin-1	Cell	110919	325167	156192	137521	53030.3	76375.2	143201
Thrombospondin-1	Cell	94629.4	31546.9	95982.9	3216.24	192.171	670.886	37706.4
Protein sel-1 homolog 2	Cell	64862.9	0	0	0	0	0	10810.5
Beta-actin-like protein 2	Cell	54022.9	2642.57	112524	213.586	741.829	8451.66	29766.1
Thymosin beta-4	Cell	50974.3	9556.29	592564	0	0	0	108849
Peroxiredoxin-2	Cell	39190.9	21325.8	4721.7	33086.1	7082.91	7027.76	18739.2
Transforming protein RhoA	Cell	28420.8	69597.4	65258.6	77243	8641.3	4365.57	42254.4
Follistatin-related protein 1	Cell	26286.9	20831.2	124831	3304.07	8625.69	23220.9	34516.6
Golgi-associated plant pathogenesis-related protein 1	Cell	24125.3	23895	50961.9	57551.5	0	5227.14	26960.1
Coronin-1A	Cell	21012.9	0	0	0	0	0	3502.14
Dihydropyrimidinase-related protein 3	Cell	20681.9	93757.8	0	0	0	770.057	19201.6
Podocalyxin	Cell	15477.9	77131.1	9091	20450	1988.14	5523.34	21610.2
Protein DJ-1	Cell	13266.1	16326.6	880.614	876.557	4497.93	18043.8	8981.93
Calreticulin	Cell	11984.4	22076.4	182.143	323.186	0	3690.57	6376.13
Erythrocyte band 7 integral membrane protein	Cell	10719.7	25640.1	0	20752.9	0	3568.43	10113.5
Dihydropyrimidinase-related protein 2	Cell	10414.4	23477.8	0	498.457	0	1573.96	5994.11
Moesin	Cell	9925.39	14273.6	3773.86	1436.99	215.086	0	4937.49
Dystroglycan	Cell	8800.2	21603.6	32918.6	39951.9	6147.29	3770.3	18865.3
EGF-containing fibulin-like extracellular matrix protein 1	Cell	8161.7	4460.43	6721.86	0	0	0	3224
Actin-related protein 2/3 complex subunit 1B	Cell	8066.71	7029.14	0	0	0	0	2515.98
Heat shock 70 kDa protein 1-like	Cell	8064.63	3775.56	0	1863.29	0	0	2283.91
Ezrin	Cell	6783.96	19895.6	12757.3	3536.05	2479.47	4193.83	8274.37
Complement C1q tumor necrosis factor-related protein 1	Cell	6231.43	21985.1	39588.6	22110	5212.26	810.786	15989.7
Alpha-actinin-1	Cell	5904.67	6851.86	0	0	0	183.157	2156.61
Coiled-coil domain-containing protein 77	Cell	5657.71	0	62559.4	5329.27	88715.7	72366.7	39104.8
Abnormal spindle-like microcephaly-associated protein	Cell	4129.41	2606.21	3268.94	2769.29	11646.7	6416.93	5139.58
Lysosome-associated membrane glycoprotein 2	Cell	4096.57	1200.34	0	0	0	0	882.819
Stress-induced-phosphoprotein 1	Cell	3349.57	2917.23	2068.29	1265.66	5511.43	819.457	2655.27
Tetraspanin-6	Cell	3242.57	14522.7	17198.6	0	0	0	5827.31
MARCKS-related protein	Cell	3242.36	1840.26	50381.4	4983.67	2895	10687.6	12338.4
Protein bicaudal D homolog 2	Cell	2720.43	810.224	8363.38	9935.18	1009.53	1404.76	4040.58
Peroxiredoxin-5, mitochondrial	Cell	2572.14	36845.7	0	0	0	0	6569.64
Actin, cytoplasmic 2	Cell	2299.91	0	0	1802.43	0	459.129	760.245
Peroxiredoxin-4	Cell	2151.29	19081.4	0	0	0	0	3538.79
Transitional endoplasmic reticulum ATPase	Cell	1935	1892.14	0	0	0	0	637.857
Ras-related C3 botulinum toxin substrate 1	Cell	1742.57	6777.71	0	17352.9	0	3889.29	4960.4
Epithelial discoidin domain-containing receptor 1	Cell	1445.51	1921.57	4699.86	0	0	583.943	1441.81
Translationally-controlled tumor protein	Cell	1333.99	18900	0	0	0	0	3372.33
40S ribosomal protein SA	Cell	1157.77	25106.4	0	0	0	0	4377.37
Centrosomal protein of 290 kDa	Cell	713.147	176.343	400.471	528.789	468.471	130.517	402.956
Plakophilin-1	Cell	437.014	0	0	5425.29	0	126.806	998.184
Protein POF1B	Cell	429.057	240.471	0	980.614	0	93.38	290.587
Vinculin	Cell	349.857	0	0	0	0	0	58.3095
Transmembrane and coiled-coil domain-containing protein 5B	Cell	0	94142.9	0	19331.1	0	0	18912.3
Actin, gamma-enteric smooth muscle	Cell	0	56380	0	0	0	0	9396.67
Breast cancer type 1 susceptibility protein	Cell	0	0	9070.29	0	0	6554	2604.05
Heme-binding protein 1	Cell	0	0	0	0	0	3134	522.333
Histone-lysine N-methyltransferase H3 lysine-36	Cell	0	0	0	0	91.88	0	15.3133
Protein FAM3C	Cell	0	13794.4	45817.1	8016	1808.14	4070.29	12251
Non-histone chromosomal protein HMG-17	Cell	0	0	312971	0	0	0	52161.9
Prelamin-A/C	Cell	0	0	0	7936	0	0	1322.67
von Willebrand factor A domain-containing protein 1	Cell	0	7814.14	0	0	0	0	1302.36
Involucrin	Cell	0	0	0	4175	0	1106.31	880.219
Integrin beta-like protein 1	Cell	0	1792.57	0	2069.71	0	0	643.714
Epiplakin	Cell	0	0	0	1017.1	0	0	169.517
CD9 antigen	Cell	428839	316949	672530	240792	65912.4	124261	308214
Platelet glycoprotein 4	Cell	331914	368260	350742	341830	41636	47506.9	246981
Protein FAM184B	Cell	121233	144802	291119	97571.8	85345.7	107091	141194
Olfactomedin-4	Cell	78335.7	1880.29	127600	0	0	0	34636
Angiopoietin-related protein 4	Cell	28867.6	107656	152514	47097	2711.97	3118.37	56994.2
Dolichol-phosphate mannosyltransferase subunit 3	Cell	28542.9	36193.6	0	205286	47297.1	8543.57	54310.5
Desmoplakin	Cell	20655.9	12889.7	4491.8	89670.4	9502.89	3229.83	23406.8
Desmocollin-1	Cell	13784.7	7003.69	4650.71	15852.9	9178.4	4327.46	9132.98
Microtubule-associated tumor suppressor candidate 2	Cell	7429.29	106491	72684.9	18516.4	485.07	9142.49	35791.5
Galectin-7	Cell	6015.14	1444.29	0	12510.6	0	1221.44	3531.91
Vimentin	Cell	4718.57	0	951.414	0	0	0	944.998
Desmocollin-2	Cell	3795.91	7704.71	0	0	0	343.857	1974.08
Amyloid beta A4 protein	Cell	3091.47	10764.6	7582.29	0	317.2	663.3	3736.47
Macrophage-capping protein	Cell	2826.43	0	3461.43	0	0	0	1047.98
Prominin-1	Cell	1584.71	7231.29	3783.29	0	0	0	2099.88
Brain acid soluble protein 1	Cell	456.714	0	2635.86	0	0	0	515.429
Ribosome-binding protein 1	Cell	350.043	0	0	0	0	0	58.3405
Alpha-internexin	Cell	0	84267.1	0	0	0	0	14044.5
Extracellular glycoprotein lacritin	Cell	0	0	0	0	0	0	0
Collagen alpha-2(IV) chain	Cell	0	558.5	0	0	0	0	93.0833
Alpha-lactalbumin	Enzyme	3.95847e+08	4.65269e+08	3.22178e+08	2.82332e+08	1.65609e+08	309263580	3.23416e+08
Bile salt-activated lipase	Enzyme	1.91432e+07	2.69826e+07	3.99973e+07	3.77648e+07	1.49419e+07	1.54117e+07	2.57069e+07
Trypsin-1	Enzyme	1.92436e+06	1.23507e+06	1.76224e+06	1.18858e+06	1.31975e+06	1.25467e+06	1.44745e+06
Alpha-enolase	Enzyme	1076044	2.05022e+06	509283	403850	67430.4	130739	706261
Carbonic anhydrase 6	Enzyme	867313	1.4996e+06	3.72753e+06	1.71513e+06	446750	337405	1.43229e+06
Prosaposin	Enzyme	776507	3.39392e+06	1.38401e+06	929631	191820	385103	1.17683e+06
Lipoprotein lipase	Enzyme	612368	1.69382e+06	1.76874e+06	1.13835e+06	241804	180244	939221
Alpha-amylase 1	Enzyme	365615	590502	446279	274312	174569	335977	364542
Proprotein convertase subtilisin/kexin type 4	Enzyme	334449	157713	52805.9	17837.7	240375	271956	179189
UTP--glucose-1-phosphate uridylyltransferase	Enzyme	241176	286123	38659	72029.8	15676.5	61688.1	119225
Fatty acid synthase	Enzyme	234715	421876	17692.6	55040.8	23865.1	46883.9	133345
Fructose-bisphosphate aldolase A	Enzyme	183589	118974	6730.43	37333.4	14397.9	40059.8	66847.4
Beta-1,4-galactosyltransferase 1	Enzyme	182954	418357	131986	155566	7241.53	2303.46	149735
L-lactate dehydrogenase B chain	Enzyme	159679	99839.3	2522.3	17847.3	13765.4	41650.1	55883.9
Enolase;Gamma-enolase	Enzyme	136224	152540	36498.6	1566.8	3338.14	1403.39	55261.8
Cytosolic non-specific dipeptidase	Enzyme	110459	152848	8680.99	17301.2	9186	18445.9	52820.2
Sulfhydryl oxidase 1	Enzyme	107767	197431	143473	151158	52600.7	39921.3	115392
Triosephosphate isomerase	Enzyme	105074	131072	51208.7	19626.3	6368.76	22597.5	55991.2
Gamma-glutamyltranspeptidase 1	Enzyme	63804.6	122044	79902.9	60865.7	2942.96	11198.1	56793.1
Cell division control protein 42 homolog	Enzyme	57439.4	33269.4	107254	45009	9418.61	42098.4	49081.4
Ribonuclease T2	Enzyme	49708.2	101211	111757	56721.4	8158.29	0	54592.6
Glutathione S-transferase P	Enzyme	42651.4	0	0	2462.71	0	0	7519.02
Thioredoxin	Enzyme	32967	20516.6	1379.1	839.229	2494.46	5759.06	10659.2
Protein disulfide-isomerase	Enzyme	26520.1	20176.4	16347.4	4979.69	4541.01	6550.43	13185.8
Glucose-6-phosphate isomerase	Enzyme	24460	0	0	0	0	0	4076.67
Pyruvate kinase PKM;Pyruvate kinase	Enzyme	23770	3996.41	220.443	9127.85	446.686	322.837	6314.04
Kallikrein-6	Enzyme	23186	36395.7	51675.7	64022.5	26689.1	35061.2	39505
Transketolase	Enzyme	19970.6	18663.7	0	0	400.486	1121.64	6692.74
Dipeptidyl peptidase 1	Enzyme	18571.3	60974.3	0	0	2050.14	1240.63	13806
Cathepsin S	Enzyme	18173	99429.9	80584.3	19408.6	2910.2	10452.7	38493.1
Phosphoglycerate kinase 1	Enzyme	18060.5	34457.1	0	7356	0	1052.99	10154.4
Nicotinamide phosphoribosyltransferase	Enzyme	17788.1	23518.7	0	1966.71	0	733.886	7334.57
Transforming growth factor beta receptor type 3	Enzyme	17730	0	0	0	0	3192.14	3487.02
Legumain	Enzyme	16636.5	47472.9	15590	6553.86	1086.63	0	14556.6
6-phosphogluconate dehydrogenase, decarboxylating	Enzyme	14420.9	4634.34	0	0	0	0	3175.87
Malate dehydrogenase, cytoplasmic	Enzyme	13876	63764.6	1137.99	0	1012.94	3602.7	13899
Proteasome subunit alpha type-5	Enzyme	13771	41415.7	0	0	1017.86	1564.09	9628.11
Isocitrate dehydrogenase [NADP] cytoplasmic	Enzyme	13752.9	12142.6	2016.03	7294.54	1883.77	7432.89	7420.46
Cathepsin B	enzyme	13508.1	36342.9	4387.29	0	0	6132.29	10061.8
Nucleoside diphosphate kinase	Enzyme	11948.5	45904	0	0	0	426.443	9713.17
Phosphoglycerate mutase 1	Enzyme	11377.7	0	0	0	0	1111.71	2081.57
Phosphoglucomutase-1	Enzyme	10447	17585	199.243	0	2769.29	320.771	5220.21
L-lactate dehydrogenase A chain	Enzyme	10149.4	20603.9	263.171	421.343	0	3319.85	5792.93
Protein disulfide-isomerase A3	Enzyme	8288.87	10685	4008	0	0	587.714	3928.27
Bifunctional epoxide hydrolase 2	Enzyme	5919	8180.14	0	0	0	897.7	2499.47
2,3-cyclic-nucleotide 3-phosphodiesterase	Enzyme	5435.97	0	186.343	0	0	585.971	1034.71
Carbonic anhydrase 2	Enzyme	4263.57	0	0	0	0	0	710.595
Dipeptidyl peptidase 2	Enzyme	3425.04	8775.29	0	0	560.571	950.743	2285.27
Tryptophan--tRNA ligase, cytoplasmic	Enzyme	3126	718.457	0	0	0	0	640.743
Cathepsin G	enzyme	3105.71	0	0	0	0	0	517.619
Leukotriene A-4 hydrolase	Enzyme	3012.29	724.9	0	0	0	0	622.864
N(G),N(G)-dimethylarginine dimethylaminohydrolase 1	Enzyme	2977.86	0	0	0	0	0	496.31
Phosphoacetylglucosamine mutase	Enzyme	2912.43	0	0	77668.6	0	1449.29	13671.7
4-trimethylaminobutyraldehyde dehydrogenase	Enzyme	2562.4	13955.3	258.514	84.9929	0	552.234	2902.24
Acid sphingomyelinase-like phosphodiesterase 3b	Enzyme	2490.71	16095.6	5450	0	0	0	4006.05
Protein-glutamine gamma-glutamyltransferase E	Enzyme	2487.84	1132.07	840.714	2675.54	813.4	241.1	1365.11
Cathepsin D	enzyme	2182.67	51641.3	0	1104.66	0	2440.71	9561.56
Proteasome subunit alpha type-6	Enzyme	2136.43	19107.9	0	0	0	0	3540.71
Neutral alpha-glucosidase AB	Enzyme	2123.69	3597.94	2859	6882.71	1774.04	199.614	2906.17
Probable serine carboxypeptidase CPVL	Enzyme	2122.71	38857.1	0	0	0	0	6829.98
Proteasome subunit alpha type-1	Enzyme	2075.63	8235.04	0	0	0	0	1718.45
Catalase	Enzyme	2034.43	0	0	0	0	0	339.071
Alcohol dehydrogenase [NADP(+)]	Enzyme	1943.31	11272.9	445.214	253.743	0	1621.57	2589.46
Beta-enolase;Enolase	Enzyme	1928.86	0	0	0	0	0	321.476
Matrix metalloproteinase-9	Enzyme	1897.14	0	0	0	0	0	316.19
Abl interactor 2	Enzyme	1611.86	0	0	0	0	1477.14	514.833
Glucosidase 2 subunit beta	Enzyme	1456.74	0	0	0	0	0	242.79
Glutaminase kidney isoform, mitochondrial	Enzyme	1339.54	0	5566.14	0	0	0	1150.95
PH domain leucine-rich repeat-containing protein phosphatase 2	Enzyme	1310.26	0	0	0	1000.16	0	385.069
Cytosol aminopeptidase	Enzyme	1013.17	6910	133.959	694.371	0	0	1458.58
Arf-GAP with GTPase, ANK repeat and PH domain-containing protein 1	Enzyme	756.157	0	0	0	0	0	126.026
Di-N-acetylchitobiase	Enzyme	506.643	29415.1	0	0	0	1849.43	5295.2
ATP-citrate synthase	Enzyme	505.957	6036.71	0	0	0	0	1090.45
Pyridoxal kinase	Enzyme	455.743	11689.4	0	0	0	110.11	2042.55
Sialidase-1	Enzyme	414.857	5905.14	0	0	1216.44	632.871	1361.55
Glutamine--fructose-6-phosphate aminotransferase [isomerizing] 1	Enzyme	380.429	404.471	0	0	0	0	130.817
D-dopachrome decarboxylase;D-dopachrome decarboxylase-like protein	Enzyme	0	40131.4	0	0	0	1515.57	6941.17
Pro-cathepsin H	Enzyme	0	19052.6	7219.57	0	0	0	4378.69
Tubulin beta-4A chain	Enzyme	0	8313	0	6302.57	0	0	2435.93
Alpha-(1,3)-fucosyltransferase 6	Enzyme	0	13963.9	0	0	0	0	2327.31
Protein disulfide-isomerase A6	Enzyme	0	12068	0	0	0	0	2011.33
Fructose-1,6-bisphosphatase 1	Enzyme	0	10185.4	0	0	0	0	1697.57
Chromodomain-helicase-DNA-binding protein 7	Enzyme	0	4315	0	255.843	0	4148.57	1453.24
Suppressor of tumorigenicity 14 protein	Enzyme	0	0	6924	0	1655.29	0	1429.88
Putative adenosylhomocysteinase 2	Enzyme	0	271.829	0	0	0	7859.71	1355.26
Sialate O-acetylesterase	Enzyme	0	2854.06	3561.14	1372.83	0	0	1298
Gamma-glutamylcyclotransferase	Enzyme	0	3149.29	773.843	973.929	0	0	816.176
Procollagen-lysine,2-oxoglutarate 5-dioxygenase 1	Enzyme	0	3612.43	0	0	0	0	602.071
Carbonyl reductase [NADPH] 1	Enzyme	0	0	0	3445.71	0	0	574.286
Aminopeptidase N	Enzyme	0	1734.71	0	0	0	0	289.119
Nucleoside diphosphate kinase A	Enzyme	0	1609.71	0	0	0	0	268.286
Receptor-type tyrosine-protein phosphatase F	Enzyme	0	150.743	1073.1	0	0	0	203.974
Lactotransferrin	Immunity	8.93861e+07	1.59421e+08	1.13136e+08	9.72182e+07	2.54324e+07	4.20592e+07	8.77755e+07
Ig alpha-1 chain C region	Immunity	4.35826e+07	7.15947e+07	7.67673e+07	3.17607e+07	1.02822e+07	1.98175e+07	4.23008e+07
Ig lambda-2 chain C regions	Immunity	2.57535e+07	3.03926e+07	4.65125e+07	2.57217e+07	9.16179e+06	2.08746e+07	2.64028e+07
Ig kappa chain C region	Immunity	2.37135e+07	5.78179e+07	4.10753e+07	2.51739e+07	4.29392e+06	1.088e+07	2.71591e+07
Polymeric immunoglobulin receptor	Immunity	1.8931e+07	2.82187e+07	35349328	1.73073e+07	7.1524e+06	8611622	1.92617e+07
Immunoglobulin J chain	Immunity	12326980	1.49269e+07	2.12648e+07	9.82061e+06	3.22471e+06	6.46432e+06	1.13381e+07
Beta-2-microglobulin	Immunity	1.16619e+07	9.58193e+06	1.38267e+07	1.13504e+07	5.96557e+06	1.13467e+07	1.06222e+07
Osteopontin	Immunity	11658538	8.41682e+06	1.64664e+07	1.41917e+07	7.3162e+06	1.05344e+07	1.14307e+07
Clusterin	Immunity	1.12588e+07	1.87578e+07	2.96253e+07	1.74903e+07	5.02187e+06	4.13352e+06	1.43813e+07
Ig lambda chain V-III region LOI	Immunity	2.35219e+06	1249450	2.23486e+06	1.15979e+06	327774	624840	1.32482e+06
Ig kappa chain V-I region Scw	Immunity	2.35116e+06	2.78577e+06	858421	1.30673e+06	225789	189538	1.28623e+06
Ig heavy chain V-III region TRO	Immunity	2.07736e+06	8.03721e+06	2.48597e+06	1.34868e+06	81804.4	335672	2.39445e+06
Xanthine dehydrogenase/oxidase	Immunity	1.55941e+06	2.12922e+06	2.06054e+06	1.60809e+06	277132	807736	1.40702e+06
CD59 glycoprotein	Immunity	1.55871e+06	2.24898e+06	3.75071e+06	3.35548e+06	509903	929738	2.05892e+06
Ig kappa chain V-III region WOL	Immunity	1.54399e+06	4.10092e+06	2.30361e+06	2.62492e+06	182392	702096	1.90965e+06
Zinc-alpha-2-glycoprotein	Immunity	1.44778e+06	1.8009e+06	2.38309e+06	1.59486e+06	553679	925543	1.45098e+06
Protein S100-A9	Immunity	1.30935e+06	590043	1.35389e+06	111240	119206	87175	595152
Monocyte differentiation antigen CD14	Immunity	1.26627e+06	2.24732e+06	3.01412e+06	2.2609e+06	625413	841188	1.7092e+06
Lactadherin	Immunity	1.25354e+06	2.21921e+06	1516125	1.65293e+06	164725	203249	1.1683e+06
Haptoglobin	Immunity	1.17492e+06	922097	1.67517e+06	1.07669e+06	136291	207968	865523
IGHV3OR16-9	Immunity	1136205	3035357	612193	1.91127e+06	430262	864839	1.33169e+06
Dermcidin	Immunity	1.13413e+06	2.21732e+06	842446	789182	711605	476793	1.02858e+06
Protein S100-A8	Immunity	1.095e+06	561694	259818	15214.9	15297.1	29641	329444
Alpha-1-acid glycoprotein 1	Immunity	1.08933e+06	2.03165e+06	1.72496e+06	1.94302e+06	326692	556288	1.27866e+06
Ig heavy chain V-III region TIL	Immunity	1.05877e+06	3.24827e+06	240513	1.3881e+06	167553	252943	1.05936e+06
Ig kappa chain V-I region EU	Immunity	923082	739910	1.64555e+06	846419	133181	220265	751401
Butyrophilin subfamily 1 member A1	Immunity	852933	839049	782980	804299	187058	732459	699796
Ig gamma-2 chain C region	Immunity	821803	1.08786e+06	790872	1.05291e+06	252371	477802	747271
IGKV2D-29	Immunity	787870	1.64992e+06	1.99578e+06	627122	118651	195340	895780
Immunoglobulin lambda-like polypeptide 5	Immunity	767539	764772	1.53836e+06	708432	240302	393982	735564
Ig lambda chain V-I region WAH	Immunity	606641	1.57744e+06	1.06139e+06	259004	44805.7	263059	635390
Histone H2B D	Immunity	580010	150489	36813.2	27037.1	34589.9	47197.9	146023
Complement C4-A	Immunity	566434	1.89329e+06	2.42605e+06	950562	288889	441032	1.09438e+06
Complement C3 beta chain	Immunity	539384	725544	1.26405e+06	421330	94741.2	123982	528172
Protein IGHV3-15	Immunity	428112	1.07959e+06	817700	354871	40333.9	65188.9	464299
Mucin-1	Immunity	413390	855204	503572	587896	104623	232113	449466
IGLV3-25	Immunity	375419	144106	1.08628e+06	592153	89551.4	276130	427274
Ig gamma-3 chain C region	Immunity	315354	645048	318571	256096	54930.8	131078	286846
Prolactin-inducible protein	Immunity	313829	379037	963580	51578.6	15494.1	25648.1	291528
Lysozyme C	Immunity	312704	698479	122564	240052	219138	309771	317118
Ig heavy chain V-II region NEWM	Immunity	310333	497526	800664	132037	48527	109203	316382
Ig heavy chain V-III region VH26	Immunity	266716	631282	899185	310392	34923.1	124331	377805
Ig lambda chain V-I region NIG-64	Immunity	266122	398335	0	0	7026.86	26940	116404
Ig lambda chain V-III region SH	Immunity	256111	407405	880140	122840	47439	175944	314980
Ig kappa chain V-II region TEW	Immunity	210671	1.33604e+06	0	0	5598.43	21830	262356
IGHV3OR16-12	Immunity	205249	30202.9	122746	812.471	2114.29	15793.6	62819.6
Alpha-2-HS-glycoprotein	Immunity	198786	167282	197200	332133	113647	151022	193345
Ig lambda chain V region 4A	Immunity	193740	774629	538971	184364	22023.9	63681.4	296235
C4b-binding protein alpha chain	Immunity	177893	71483.4	844695	373501	72681.7	14575.6	259138
Ig alpha-2 chain C region	Immunity	158514	0	58727.1	0	0	4787.57	37004.8
Myeloperoxidase	Immunity	155743	0	9521	0	0	0	27544
Immunoglobulin kappa variable 3-20	Immunity	152686	236571	0	1896.86	4863.57	28515.7	70755.5
Ig kappa chain V-I region Ni	Immunity	150699	959676	42757.1	0	0	4559.86	192949
Immunoglobulin kappa variable 1-33	Immunity	97068.6	0	0	0	0	6775.71	17307.4
Protein S100-A11	Immunity	91162.1	51651.5	127287	5920.7	4745.57	6376.14	47857.2
IGHV1-18	Immunity	88157.4	175799	0	27087.1	3736.57	17862	52107
IGKV2D-24	Immunity	83753.1	1064900	0	0	0	28975.7	196271
Chitinase-3-like protein 1	Immunity	72916.5	148101	78612.9	20871.4	1534.77	2360.47	54066.2
Ig gamma-1 chain C region	Immunity	72633.9	66858.6	353983	127476	5967.86	25753.8	108779
Alpha-1B-glycoprotein	Immunity	70586.1	69716.2	156623	78883.7	32786.6	27240.6	72639.4
HLA class II histocompatibility antigen, DR alpha chain	Immunity	63667.1	76767.1	31915.5	887.229	0	0	28872.8
Chitinase-3-like protein 2	Immunity	55010.9	17045.7	49457.1	8487.57	0	0	21666.9
Plastin-2	Immunity	47219.4	21448.7	11383.4	1607.86	0	774.186	13738.9
Ig heavy chain V-III region GAL	Immunity	42887.1	19031.3	0	0	0	0	10319.7
Immunoglobulin heavy variable 5-10-1	Immunity	40879.4	135103	142229	67872.9	5413.61	10092.6	66931.7
Complement factor B	Immunity	38773.7	51018.1	139719	74245.3	9124.51	18217.1	55183
Protein IGHV3-74	Immunity	34084.3	327593	121503	46780	0	6491.14	89408.6
Protein IGHV3-72	Immunity	30289.1	23436.6	65258.6	0	1226.36	11219.7	21905.1
Complement factor I	Immunity	25891.9	65692.1	128923	68532.1	8391.86	14548.6	51996.6
Granulins	Immunity	24257.5	37002.4	21480	10305.5	9707.43	26937.3	21615
HLA class II histocompatibility antigen, DRB1-12 beta chain	Immunity	20932.1	165311	0	6649.14	988.114	12019.7	34316.6
Golgi membrane protein 1	Immunity	20646.5	22644.4	49147.1	12726	159.5	1170.41	17749
Mucin-4	Immunity	19672.8	5648.73	461.471	0	310.343	499.814	4432.2
Ig mu chain C region	Immunity	18617.6	214668	235971	92881.8	7931.71	17539.6	97935
Ig kappa chain V-III region POM	Immunity	18309.9	1441.43	0	0	0	0	3291.88
Complement component C9	Immunity	16308.3	9300.86	62265.9	59575.7	4060.79	1170.46	25447
Lactoperoxidase	Immunity	16145.8	10230.9	13644.3	11564.9	4610.8	40238.3	16072.5
Protein IGHV3-43	Immunity	14324.3	3801	34315.7	0	0	1443.29	8980.71
IGLV3-9	Immunity	13152.7	4807.29	279986	18261.4	18036.7	42470.9	62785.8
Alpha-2-macroglobulin	Immunity	11457.4	2497.96	14868.6	991.6	1375.93	1568.6	5460.01
Annexin A2	Immunity	11351.8	5117.27	6057.14	32842.1	7452.91	5952.1	11462.2
IGHV3-38	Immunity	9778.43	12061	0	0	0	0	3639.9
IGLV8-61	Immunity	8736.14	24577.1	127389	49325.7	0	9917	36657.4
Inter-alpha-trypsin inhibitor heavy chain H1	Immunity	8168.26	463.314	4890.71	0	1123.13	566.957	2535.4
IGHV3-73	Immunity	7561.71	16772.9	35082.9	0	0	1798	10202.6
Ig kappa chain V-I region Lay	Immunity	7437.29	0	0	0	0	0	1239.55
IGHV1OR15-1	Immunity	7296.14	0	202771	85625.7	5684.86	14341	52619.9
Ig heavy chain V-III region WEA	Immunity	7005.86	0	9761.86	0	0	0	2794.62
HLA class II histocompatibility antigen, DRB1-11 beta	Immunity	6811.57	0	0	0	0	0	1135.26
Annexin A1	Immunity	6009.64	1167.89	3265.57	4566.29	0	102697	19617.8
C-type lectin domain family 11 member A	Immunity	5874.43	0	0	0	0	477.857	1058.71
HLA class I histocompatibility antigen, A-3 alpha chain	Immunity	5713.14	29361.3	0	247.229	0	2585.73	6317.9
Complement factor H	Immunity	5554.77	2097.51	3942.14	7640.57	90.7071	653.371	3329.85
Protein S100-A7	Immunity	5192	6768.57	3818.14	5253.86	13011.3	2042.29	6014.36
Complement C4-B	Immunity	4551	62544.3	71595	15614.1	2771.26	16143.5	28869.9
Hyaluronan and proteoglycan link protein 3	Immunity	3708.49	17609.1	23765.7	18243.7	0	703.914	10671.8
Complement factor H-related protein 1	Immunity	3663.23	1104.96	0	0	52412.9	0	9530.17
Lipolysis-stimulated lipoprotein receptor	Immunity	3155.87	6414.37	10558.7	6059.57	3929.71	434.957	5092.2
Histone H1.2	Immunity	3007.71	0	69467.1	0	0	0	12079.1
Immunoglobulin heavy variable 3-13	Immunity	2494.14	26651.3	157986	79145.7	13952.9	15645.3	49312.5
HLA class I histocompatibility antigen, Cw-6 alpha chain	Immunity	2349.24	0	9217.14	129.843	1834	4100.86	2938.51
IGHV3OR16-10	Immunity	2211	0	0	0	0	0	368.5
Inter-alpha-trypsin inhibitor heavy chain H4	Immunity	1972.16	418.671	21108.6	12756.3	1692.61	2681.66	6771.66
Ig kappa chain V-II region RPMI 6410	Immunity	1747.71	334397	43144.3	5929.86	2049.43	12696.4	66660.8
Mucin-5B	Immunity	1283.5	8000.57	0	0	0	0	1547.35
Protein S100-A13	Immunity	1148.46	24590	0	0	0	0	4289.74
Attractin	Immunity	1117.74	662.143	1985	0	0	0	627.481
Tumor necrosis factor ligand superfamily member 10	Immunity	811.557	5045.39	0	693.257	3223.43	366.457	1690.01
Complement component C7	Immunity	234.671	0	0	0	0	585.7	136.729
Dedicator of cytokinesis protein 5	Immunity	56.0929	43.2557	976.171	0	33.34	1792.29	483.524
Ig heavy chain V-I region V35	Immunity	0	1.13671e+06	0	0	0	9724	191073
Ig kappa chain V-I region WAT	Immunity	0	111526	0	0	0	0	18587.6
Immunoglobulin kappa variable 3-15	Immunity	0	29921.4	0	0	0	0	4986.9
Histone H1.5	Immunity	0	0	22445.7	0	0	0	3740.95
Histone H2B type 3-B	Immunity	0	0	21404.3	0	0	0	3567.38
Ig kappa chain V-I region CAR	Immunity	0	17800.6	0	0	0	0	2966.76
Protein IGHV5-51	Immunity	0	12851.3	0	0	0	0	2141.88
Toll-like receptor 4	Immunity	0	1419.54	0	0	4323.47	1806.71	1258.29
IGLV3-10	Immunity	0	0	0	0	0	5440.86	906.81
HLA class II histocompatibility antigen, DRB1-13 beta chain	Immunity	0	0	0	0	0	3006.5	501.083
IgGFc-binding protein	Immunity	0	171.957	1279.34	596.886	0	0	341.364
Intercellular adhesion molecule 1	Immunity	0	1085.76	0	0	0	0	180.96
Immunoglobulin heavy variable 3-64D	Immunity	0	13208.7	0	0	0	0	2201.45
Chordin-like protein 2	Other	1.04299e+06	2.93673e+06	5.62058e+06	3.64658e+06	812656	602771	2.44372e+06
Macrophage mannose receptor 1	Other	763166	824873	1.74295e+06	2.06541e+06	556724	639343	1.09875e+06
Glyceraldehyde-3-phosphate dehydrogenase	Other	314785	730207	80518.4	83820.4	10276.3	21710.8	206886
Calmodulin-like protein 5	Other	305640	387034	357333	441067	285285	113063	314904
Nucleobindin-2	Other	270153	258979	492952	238896	166393	170955	266388
Insulin-like growth factor-binding protein 2	Other	148496	158349	130917	209354	111927	113919	145494
Putative elongation factor 1-alpha-like 3	Other	92491.6	231720	503.353	30293.9	2759.14	4722.51	60415.2
Calmodulin	Other	79546.9	180063	26622.2	84801.1	11317.9	15644.8	66332.7
Heat shock protein HSP 90-alpha	Other	67372.2	227565	9454.86	8130.1	4352.79	10179.4	54509
Gelsolin	Other	66377.1	76439.2	186715	70491.4	28428.5	39489	77990.1
Hornerin	Other	48510.8	27732.7	5804.76	37829	17623.2	9218.23	24453.1
Neutrophil gelatinase-associated lipocalin	Other	39125.7	0	0	0	0	0	6520.95
Beta-2-glycoprotein 1	Other	38626.4	6379.27	165538	18304.8	64119.1	33315.1	54380.4
Fibrinogen gamma chain	Other	27874.7	36797.9	26796.9	6899.57	0	0	16394.8
SPARC-like protein 1	Other	27430	31443.6	5297.29	1862.43	0	0	11005.6
Heat shock protein beta-1	Other	18395.1	38253.5	7130.71	51478	8244.96	19799.3	23883.6
Fibrinogen beta chain	Other	15155.8	16176.7	28380	2798.71	0	398.414	10484.9
Heat shock 70 kDa protein 6	Other	14972.6	11231.3	15509.4	241.483	2061.41	6865.79	8480.32
Fibrinogen alpha chain	Other	14482.5	19579.6	76801.3	9149.07	357.001	2442.5	20468.7
Kininogen-1	Other	12270.2	44142.8	26850.7	18137.3	9136.14	22463.1	22166.7
Matrilin-3	Other	11398	51699.5	91607.1	54870.9	0	3347.17	35487.1
Tropomyosin alpha-3 chain	Other	9984.43	2107.14	0	0	0	0	2015.26
Nephronectin	Other	8710.6	13697.4	22461.4	10757.1	0	784	9401.75
Desmoglein-1	Other	8128.66	5959.29	3342.26	29788	4271.37	1547.09	8839.44
SH3 and multiple ankyrin repeat domains protein 2	Other	5338.14	0	0	0	0	0	889.69
Filaggrin-2	Other	4529.39	1524.19	967.157	4496.47	913.4	861.357	2215.33
45 kDa calcium-binding protein	Other	4155.2	99245.7	20017.1	15135.7	4716.71	4690.29	24660.1
Rho GDP-dissociation inhibitor 1	Other	2881.57	40055.6	1506	0	0	1917.29	7726.74
Latent-transforming growth factor beta-binding protein 1	Other	1873.14	0	12259.7	0	0	0	2355.48
T-complex protein 1 subunit epsilon	Other	1855.14	1410.36	0	0	0	0	544.25
Agrin	Other	1802.29	1322.2	2248.29	0	0	91.2229	910.666
Prothrombin	Other	1322.6	4225.43	10719.9	14657.1	2696.14	0	5603.53
Calmodulin-like protein 3	Other	1000.8	1798.57	1904.99	65248.8	2291.41	3923.59	12694.7
T-complex protein 1 subunit gamma	Other	690.086	3890.39	0	0	0	0	763.412
Filaggrin	Other	388.279	485.047	238.721	821.577	592.107	886.3	568.672
Cytoplasmic aconitate hydratase	Other	163.1	0	176.771	0	0	257.714	99.5976
WD repeat-containing protein 1	Other	0	3439.53	0	0	0	0	573.255
Cornulin	Other	0	0	0	0	0	3744.86	624.143
Thimet oligopeptidase	Other	0	0	0	0	0	0	0
Myristoylated alanine-rich C-kinase substrate	Other	0	0	0	228.614	0	6925.3	1192.32
Alpha-1-antichymotrypsin	Protease inhibitor	4.63519e+06	1.23455e+07	1.42077e+07	5.70054e+06	471364	1.12195e+06	6.41371e+06
Alpha-1-antitrypsin	Protease inhibitor	2.32997e+06	3.43196e+06	3.9125e+06	4.18896e+06	517153	662085	2.5071e+06
Cystatin-C	Protease inhibitor	631063	929699	1.08628e+06	1.33284e+06	273493	462422	785967
Phosphatidylethanolamine-binding protein 1	Protease inhibitor	184472	350266	125083	67719	35807.9	93182.7	142755
Plasma protease C1 inhibitor	Protease inhibitor	58082.5	164388	130567	50012.9	10979.9	34316.9	74724.6
Leukocyte elastase inhibitor	Protease inhibitor	37782.9	2144	4044	0	0	0	7328.48
Antithrombin-III	Protease inhibitor	20779.7	20259.2	63371.4	13398.5	18876.6	12276.4	24827
Neutrophil elastase	Protease inhibitor	15622.9	0	0	0	0	0	2603.81
Pigment epithelium-derived factor	Protease inhibitor	7752.43	19166	13428.8	14420	0	2199.59	9494.47
Alpha-2-antiplasmin	Protease inhibitor	6788.76	1817.56	22006.7	20438.6	686.357	7731.71	9911.61
Plasma serine protease inhibitor	Protease inhibitor	5022.14	9413.27	17018.1	15222.4	7215	23284.4	12862.5
Antileukoproteinase	Protease inhibitor	3032.86	5612.14	0	0	0	0	1440.83
Inter-alpha-trypsin inhibitor heavy chain H2	Protease inhibitor	2247.21	587.956	2673.43	1299.64	1484.94	2301.44	1765.77
Ribonuclease inhibitor	Protease inhibitor	425.614	894.586	0	0	0	0	220.033
Serpin B3	Protease inhibitor	0	485.629	564.329	5035.06	344.5	823.271	1208.8
Cystatin-A	Protease inhibitor	0	0	0	0	2690.29	2130	803.381
Serpin B5	Protease inhibitor	0	0	0	2777.86	0	0	462.976
Serpin B12	Protease inhibitor	0	781.443	0	1171.99	335.9	410.2	449.921
Serpin B4	Protease inhibitor	0	0	0	0	0	0	0
Peptidyl-prolyl cis-trans isomerase A	Protein synthesis	345047	979409	87370.7	169565	15712.7	37642.9	272458
Peptidyl-prolyl cis-trans isomerase B	Protein synthesis	84536.6	180221	333201	277146	61481	41471.6	163010
Heat shock cognate 71 kDa protein	Protein synthesis	81369.9	233708	32390.6	16184.4	4375	11203.9	63205.3
60S acidic ribosomal protein P2	Protein synthesis	76300	214411	10801.3	0	0	13269.3	52463.6
78 kDa glucose-regulated protein	Protein synthesis	29913	86174.9	6487.86	2129.29	1222.3	3842.56	21628.3
Elongation factor 2	Protein synthesis	18819.9	22500.3	0	1749.3	178.671	1379.62	7437.97
60S acidic ribosomal protein P0-like	Protein synthesis	11014.4	4996.71	0	0	0	0	2668.52
60S ribosomal protein L12	Protein synthesis	6998.6	23207	0	0	0	2023.71	5371.55
Nuclear receptor coactivator 3	Protein synthesis	6537.57	0	0	0	0	5866.43	2067.33
60S ribosomal protein L7a	Protein synthesis	2736.14	7771	0	0	0	0	1751.19
Elongation factor 1-delta	Protein synthesis	2544.43	3882	0	0	0	0	1071.07
Hypoxia up-regulated protein 1	Protein synthesis	386.757	3976	0	0	0	0	727.126
Retinitis pigmentosa 1-like 1 protein	Protein synthesis	0	0	0	11317.1	3122.71	0	2406.64
Trans-Golgi network integral membrane protein 2	Protein synthesis	0	0	0	0	0	357.929	59.6548
Mastermind-like protein 3	Signaling	3062000	5.65086e+06	8329.57	333671	0	2.16814e+06	1.8705e+06
Histone H4	Signaling	664740	81738.7	76171.4	0	0	6762.69	138236
Ubiquitin-60S ribosomal protein L40	Signaling	210902	307002	33033.9	110670	51954.9	144933	143083
C-Jun-amino-terminal kinase-interacting protein 4	Signaling	132581	88237.6	374886	415364	97683.9	215910	220777
14-3-3 protein zeta/delta	Signaling	91398.4	432453	9620.89	54883.9	2500.4	40492.9	105225
Metalloproteinase inhibitor 1	Signaling	81849.6	202418	42770	76900	14647.4	5525.43	70685.1
Sclerostin domain-containing protein 1	Signaling	70951.8	121309	240794	118328	17018.1	8375.8	96129.5
G-protein coupled receptor family C group 5 member B	Signaling	56519.4	125414	140374	61351.9	4310.44	15892.2	67310.4
Na(+)/H(+) exchange regulatory cofactor NHE-RF1	Signaling	51137.1	98046.2	693843	60770.4	16201.3	89822.4	168303
Syndecan-4	Signaling	47318.4	63109.4	129993	15727.5	40776.2	60673.6	59599.6
Scaffold attachment factor B2	Signaling	44647.7	31091.1	177387	16572.2	12470	6865.73	48172.3
Ephrin type-B receptor 2	Signaling	36057.4	2883	51138.3	35335.7	2761.43	2646.79	21803.8
14-3-3 protein epsilon	Signaling	29932.2	41072.9	12063.5	446.1	1211.54	5844.1	15095.1
Guanine nucleotide-binding protein G(I)/G(S)/G(T) subunit beta-2	Signaling	29034.9	46845.7	0	1017.76	2366.29	2297.57	13593.7
DmX-like protein 1	Signaling	21637.4	15650.5	9347.91	13344.4	12161.4	14987.6	14521.5
Insulin receptor substrate 4	Signaling	18851	44957.8	50579	61657.4	33712.2	16528	37714.2
Kunitz-type protease inhibitor 1	Signaling	16241.6	100311	29505.7	11460.2	25878.1	20606.7	34000.6
F-actin-capping protein subunit alpha-1	Signaling	13296.7	29311.4	18971.4	0	0	0	10263.3
Adenylyl cyclase-associated protein 1	Signaling	11631.1	3529.96	0	0	0	0	2526.85
Suprabasin	Signaling	10140.9	5213.99	3569.29	13266.7	3658.81	8099.53	7324.87
14-3-3 protein beta/alpha	Signaling	8595.39	12367.3	15929.7	10651.2	3638.27	6630.63	9635.42
Secreted frizzled-related protein 1	Signaling	8482.71	28379.6	0	0	0	0	6143.71
Caspase-14	Signaling	7804.56	18807.2	16063.4	14818.1	10136.1	4786.86	12069.4
Phosphoinositide-3-kinase-interacting protein 1	Signaling	6885.29	1113.46	28540	0	3331.43	2347.69	7036.31
Guanine nucleotide-binding protein G(I)/G(S)/G(T) subunit beta-1	Signaling	6121.14	8250.43	11190.1	0	0	0	4260.29
Guanine nucleotide-binding protein G(s) subunit alpha isoforms short	Signaling	5847	2400.57	0	0	159.614	0	1401.2
G-protein coupled receptor family C group 5 member C	Signaling	5232.29	9767.46	0	0	0	0	2499.96
14-3-3 protein gamma	Signaling	4741.33	1378.56	0	0	1209.13	1412.66	1456.95
Retinoid-inducible serine carboxypeptidase	Signaling	3839.01	29196.6	0	596.429	3254.96	2580.71	6577.95
Solute carrier family 12 member 6	Signaling	3781.14	0	0	0	0	0	630.19
Pro-epidermal growth factor	Signaling	2349.6	728.786	3663.72	1879.71	607.414	734.086	1660.55
Calcium and integrin-binding protein 1	Signaling	2289.14	7256.43	8920.14	0	0	0	3077.62
14-3-3 protein theta	Signaling	1621.46	1115.99	0	1021.23	0	0	626.445
Tumor necrosis factor receptor superfamily member 11B	Signaling	1563.03	8971.86	107260	21023.9	0	901.029	23286.6
Acyl-CoA-binding protein	Signaling	1411.8	10592.4	0	0	0	1413.56	2236.3
G-protein coupled receptor 126	Signaling	1325.96	5225.07	0	0	0	0	1091.84
14-3-3 protein eta	Signaling	1309.14	0	0	0	0	0	218.19
14-3-3 protein sigma	Signaling	761.543	0	0	6321.86	0	1713.43	1466.14
Stanniocalcin-1	Signaling	452.314	660.2	15329.6	6588.57	7956.14	13875.4	7477.02
Programmed cell death 6-interacting protein	Signaling	263.457	5550.43	0	0	0	0	968.981
Guanine nucleotide-binding protein subunit beta-2-like 1	Signaling	0	26574.9	0	0	0	0	4429.14
Neuropilin-1	Signaling	0	1775.13	0	0	0	176.571	325.283
Guanine nucleotide-binding protein subunit beta-4	Signaling	0	983.257	0	0	0	0	163.876
Insulin-degrading enzyme	Signaling	0	0	0	759.843	0	0	126.64
Guanine nucleotide-binding protein G(k) subunit alpha	Signaling	0	0	0	0	134.58	0	22.43
Alpha-S1-casein	Transport	8.14299e+07	1.16667e+08	1.12055e+08	1.04511e+08	4.67713e+07	6.69952e+07	8.80715e+07
Beta-casein	Transport	62163327	2.63962e+08	1.44074e+08	1.38648e+08	4.49765e+07	6.84198e+07	1.20374e+08
Serum albumin	Transport	5.04866e+07	48610900	5.34039e+07	5.57217e+07	3.2757e+07	4.14986e+07	4.70798e+07
Kappa-casein	Transport	1.00194e+07	2.17016e+07	1.85561e+07	12019529	7.90094e+06	8.8052e+06	1.31671e+07
Fatty acid-binding protein, heart	Transport	4.25081e+06	5.04807e+06	3.4183e+06	5.24676e+06	1.03812e+06	2.19427e+06	3.53272e+06
Serotransferrin	Transport	1.31588e+06	1.16832e+06	1.70162e+06	1.00929e+06	222777	350899	961464
Apolipoprotein A-I	Transport	849038	740387	1.26536e+06	908472	336376	419050	753115
Apolipoprotein A-II	Transport	740862	730574	1.37949e+06	1127594	445430	555803	829959
Epididymal secretory protein E1	Transport	201179	299250	424540	321555	123594	145126	252541
Folate receptor alpha	Transport	182645	436651	107091	155089	47230.1	99683.5	171398
Transthyretin	Transport	181900	202273	326705	158227	102356	97723.7	178197
Perilipin-2	Transport	153001	239302	66409.3	63499.4	6309.14	116941	107577
Alpha-1-acid glycoprotein 2	Transport	117281	411526	83630.7	160794	17439.7	41025.1	138616
Syntenin-1	Transport	105581	136191	159887	37490	15676.3	7634.14	77076.5
Apolipoprotein D	Transport	79537.4	170295	128280	54315.7	20761.7	24680.9	79645.1
Ceruloplasmin	Transport	63583.9	74514.4	107045	87367	9951.57	10585.2	58841.2
Perilipin-3	Transport	61195.4	74459.7	42837.3	77957.4	17438	39545.8	52238.9
Apolipoprotein E	Transport	51337.6	113026	77973.5	73583.1	31016.4	31479.8	63069.4
Selenium-binding protein 1	Transport	46001.3	149856	446.486	362.113	197.029	1022.29	32980.9
Ferritin heavy chain	Transport	43725.7	116305	40412.2	18780	10462	12434.6	40353.2
Hemoglobin subunit alpha	Transport	39711.1	25951.6	10780	76867.1	16738.6	5279.43	29221.3
Rab GDP dissociation inhibitor beta	Transport	29941.9	45233.2	5867.14	4157.3	1562.16	5798.29	15426.7
Ras-related protein Rab-18	Transport	27142	304934	94895.7	61928.6	0	13774.3	83779.1
Fatty acid-binding protein, epidermal	Transport	26379.9	16422.6	2117.57	46212.9	4023.69	17630	18797.8
Apolipoprotein A-IV	Transport	23582.6	48355.6	104127	85272.9	20960.6	14408.1	49451.2
Hemopexin	Transport	19224.6	6305.13	18233.1	59725.7	9646.73	4732.41	19644.6
Ras-related protein Rab-7a	Transport	14741.1	59347.6	23247.7	3949.71	2051.29	4392.29	17955
Heat shock protein HSP 90-beta	Transport	14414.9	61257.4	3021.57	0	363.186	1359.63	13402.8
40S ribosomal protein S3	Transport	11878.7	9298.23	0	632.014	0	0	3634.83
Nucleotide exchange factor SIL1	Transport	11489.4	62903	23051	18905.7	5033.79	2300.56	20613.9
Putative heat shock protein HSP 90-beta 4	Transport	11253.9	11320.5	9407.43	15945.7	5560.51	4820.24	9718.04
Chloride intracellular channel protein 1	Transport	9696.56	15742.4	0	0	0	2063.29	4583.71
Hemoglobin subunit beta	Transport	9580.71	5006.09	1025.17	15074.3	3826.29	0	5752.09
Apolipoprotein B-100	Transport	8978.68	8462.03	17467.1	17259.8	8594.17	3166.73	10654.8
Ras-related protein Rab-1B	Transport	8008	0	0	0	0	0	1334.67
Transcobalamin-1	Transport	7516.33	11836	16112.9	249.571	6584.43	0	7049.87
Sodium channel protein type 3 subunit alpha	Transport	3019	16122.7	2040	521.347	17466.4	3614.01	7130.58
Afamin	Transport	2029.76	126.493	6396.14	0	1642.29	3808.53	2333.87
Endoplasmin	Transport	2021.2	11106.2	0	0	191.9	308.7	2271.34
40S ribosomal protein S18	Transport	1517.71	5934.3	0	1147.77	2545.29	0	1857.51
ADP-ribosylation factor 1	Transport	1470.43	0	0	30198.6	0	0	5278.17
Arginase-1	Transport	951.629	500.386	1840	2513.16	1319.47	474.571	1266.54
T-complex protein 1 subunit theta	Transport	757.814	0	0	0	0	0	126.302
Syntaxin-binding protein 2	Transport	372.157	4405.14	0	0	0	0	796.217
40S ribosomal protein S12	Transport	0	52562.9	0	0	0	0	8760.48
40S ribosomal protein S2	Transport	0	29286	0	0	0	0	4881
Synaptosomal-associated protein	Transport	0	8178.43	0	0	0	1713.29	1648.62
40S ribosomal protein S3a	Transport	0	5904.14	0	0	0	0	984.024
